# Supplementary material for: Epidemiology of dengue fever in Ethiopia: Insights from a systematic review and meta-analysis
Source: Parasite Epidemiol Control. 2026 Jun 27;34:e00523. doi: 10.1016/j.parepi.2026.e00523 (PMC13330610; doi:10.1016/j.parepi.2026.e00523)
Supplement: Supplementary file 1 — Supplementary material 1: Additional file 1: Supplementary file showing search strategies from database on dengue fever in Ethiopia. [file mmc1.xlsx]

## Sheet: Additional file 1 PubMedSearchH
Search number	Query	Sort By	Filters	Search Details	Results	Time	Date
6	(Prevalence OR burden OR magnitude OR incidence) AND ("determinants OR risk factors" OR predictors OR associated factors") Dengue Fever OR Fever, Dengue OR Classical Dengue OR Classical Dengues OR Dengue, Classical OR Classical Dengue Fever OR Classical Dengue Fevers OR Dengue Fever, Classical OR Break-Bone Fever OR Break Bone Fever OR Fever, Break-Bone OR Breakbone Fever OR Fever, Breakbone AND …		in the last 10 years, Free full text, Observational Study, English, Humans	(("epidemiology"[MeSH Subheading] OR "epidemiology"[All Fields] OR "prevalence"[All Fields] OR "prevalence"[MeSH Terms] OR "prevalance"[All Fields] OR "prevalences"[All Fields] OR "prevalence s"[All Fields] OR "prevalent"[All Fields] OR "prevalently"[All Fields] OR "prevalents"[All Fields] OR ("burden"[All Fields] OR "burdened"[All Fields] OR "burdening"[All Fields] OR "burdens"[All Fields]) OR (…	84	12:00:40	2025-10-18
5	(Prevalence OR burden OR magnitude OR incidence) AND ("determinants OR risk factors" OR predictors OR associated factors") Dengue Fever OR Fever, Dengue OR Classical Dengue OR Classical Dengues OR Dengue, Classical OR Classical Dengue Fever OR Classical Dengue Fevers OR Dengue Fever, Classical OR Break-Bone Fever OR Break Bone Fever OR Fever, Break-Bone OR Breakbone Fever OR Fever, Breakbone AND …		in the last 10 years, Free full text, English, Humans	(("epidemiology"[MeSH Subheading] OR "epidemiology"[All Fields] OR "prevalence"[All Fields] OR "prevalence"[MeSH Terms] OR "prevalance"[All Fields] OR "prevalences"[All Fields] OR "prevalence s"[All Fields] OR "prevalent"[All Fields] OR "prevalently"[All Fields] OR "prevalents"[All Fields] OR ("burden"[All Fields] OR "burdened"[All Fields] OR "burdening"[All Fields] OR "burdens"[All Fields]) OR (…	3674	11:59:44	2025-10-18
4	(Prevalence OR burden OR magnitude OR incidence) AND ("determinants OR risk factors" OR predictors OR associated factors") Dengue Fever OR Fever, Dengue OR Classical Dengue OR Classical Dengues OR Dengue, Classical OR Classical Dengue Fever OR Classical Dengue Fevers OR Dengue Fever, Classical OR Break-Bone Fever OR Break Bone Fever OR Fever, Break-Bone OR Breakbone Fever OR Fever, Breakbone AND …		in the last 10 years, Free full text, English	(("epidemiology"[MeSH Subheading] OR "epidemiology"[All Fields] OR "prevalence"[All Fields] OR "prevalence"[MeSH Terms] OR "prevalance"[All Fields] OR "prevalences"[All Fields] OR "prevalence s"[All Fields] OR "prevalent"[All Fields] OR "prevalently"[All Fields] OR "prevalents"[All Fields] OR ("burden"[All Fields] OR "burdened"[All Fields] OR "burdening"[All Fields] OR "burdens"[All Fields]) OR (…	5308	11:59:32	2025-10-18
3	(Prevalence OR burden OR magnitude OR incidence) AND ("determinants OR risk factors" OR predictors OR associated factors") Dengue Fever OR Fever, Dengue OR Classical Dengue OR Classical Dengues OR Dengue, Classical OR Classical Dengue Fever OR Classical Dengue Fevers OR Dengue Fever, Classical OR Break-Bone Fever OR Break Bone Fever OR Fever, Break-Bone OR Breakbone Fever OR Fever, Breakbone AND …		in the last 10 years, Free full text	(("epidemiology"[MeSH Subheading] OR "epidemiology"[All Fields] OR "prevalence"[All Fields] OR "prevalence"[MeSH Terms] OR "prevalance"[All Fields] OR "prevalences"[All Fields] OR "prevalence s"[All Fields] OR "prevalent"[All Fields] OR "prevalently"[All Fields] OR "prevalents"[All Fields] OR ("burden"[All Fields] OR "burdened"[All Fields] OR "burdening"[All Fields] OR "burdens"[All Fields]) OR (…	5309	11:59:17	2025-10-18
2	(Prevalence OR burden OR magnitude OR incidence) AND ("determinants OR risk factors" OR predictors OR associated factors") Dengue Fever OR Fever, Dengue OR Classical Dengue OR Classical Dengues OR Dengue, Classical OR Classical Dengue Fever OR Classical Dengue Fevers OR Dengue Fever, Classical OR Break-Bone Fever OR Break Bone Fever OR Fever, Break-Bone OR Breakbone Fever OR Fever, Breakbone AND …		in the last 10 years	(("epidemiology"[MeSH Subheading] OR "epidemiology"[All Fields] OR "prevalence"[All Fields] OR "prevalence"[MeSH Terms] OR "prevalance"[All Fields] OR "prevalences"[All Fields] OR "prevalence s"[All Fields] OR "prevalent"[All Fields] OR "prevalently"[All Fields] OR "prevalents"[All Fields] OR ("burden"[All Fields] OR "burdened"[All Fields] OR "burdening"[All Fields] OR "burdens"[All Fields]) OR (…	5706	11:59:02	2025-10-18
1	(Prevalence OR burden OR magnitude OR incidence) AND ("determinants OR risk factors" OR predictors OR associated factors") Dengue Fever OR Fever, Dengue OR Classical Dengue OR Classical Dengues OR Dengue, Classical OR Classical Dengue Fever OR Classical Dengue Fevers OR Dengue Fever, Classical OR Break-Bone Fever OR Break Bone Fever OR Fever, Break-Bone OR Breakbone Fever OR Fever, Breakbone AND …			("epidemiology"[MeSH Subheading] OR "epidemiology"[All Fields] OR "prevalence"[All Fields] OR "prevalence"[MeSH Terms] OR "prevalance"[All Fields] OR "prevalences"[All Fields] OR "prevalence s"[All Fields] OR "prevalent"[All Fields] OR "prevalently"[All Fields] OR "prevalents"[All Fields] OR ("burden"[All Fields] OR "burdened"[All Fields] OR "burdening"[All Fields] OR "burdens"[All Fields]) OR ("…	6459	11:58:41	2025-10-18
